# Supplementary material for: Spironolactone is an antagonist of NRG1‐ERBB4 signaling and schizophrenia‐relevant endophenotypes in mice
Source: EMBO Mol Med. 2017 Jul 25;9(10):1448–62. doi: 10.15252/emmm.201707691 (PMC5653977; doi:10.15252/emmm.201707691)
Supplement: Supplementary file 3 — Dataset EV1 [file EMMM-9-1448-s003.xlsx]

## Sheet: raw data NCC-201
RANK	Z-SCORE	NCC_SAMPLE_ID	PUBCHEM_CID	COMPOUND_NAME, SYNONYMS
1	9.25	SAM002264648	5833	Spironolactone
2	6.52	SAM002264631	4828	PINDOLOL
3	4.3	SAM002699899	5362129	RAMIPRIL
4	3.82	SAM002589959	3003	Betamethasone
5	3	SAM002548951	1349907	Methimazole
6	2.7	SAM002554924	16219909	PYRIDINE-2-ALDOXIME METHOCHLORIDE
7	2.57	SAM002554935	2153	Theophylline
8	2.55	SAM002564251	23667300	CEFOXITIN SODIUM SALT
9	2.03	SAM002589966	82153	FluniSOLIDe
10	2.02	SAM002264642	4727	DL-PENICILLAMINE
11	1.88	SAM002589934	657312	Cromolyn Sodium
12	1.86	SAM002589935	6048	Priscoline
13	1.72	SAM002264647	444795	Retinoic acid
14	1.66	SAM002554888	2733	Chlorzoxazone
15	1.63	SAM002564191	128814614	Adenine 9-beta
16	1.61	SAM002564225	4409	NABUMETONE
17	1.6	SAM002554923	4911	Probenecid
18	1.6	SAM002554925	4909	Primidone
19	1.51	SAM002554933	1548887	Sulindac
20	1.48	SAM002703133	5376	Tamoxifen
21	1.42	SAM002264634	4775	Benzenebutanoic Acid
22	1.31	SAM002264608	6419921	DOXEPIN HYDROCHLORIDE
23	1.3	SAM002589997	6444849	THIOTHIXENE
24	1.21	SAM002554929	5344	Sulfisoxazole
25	1.2	SAM002548975	54900	Evista
26	1.11	SAM002699901	5923	(+/-)-NOREPINEPHRINE HYDROCHLORIDE
27	1.1	SAM002264606	21467	Mexitil
28	1.07	SAM002589955	5379	Gatifloxacin
29	1.05	SAM002554927	1046	Pyrazinamide
30	0.99	SAM002554932	5342	Sulfinpyrazone
31	0.99	SAM002554885	174174	ATROPINE
32	0.99	SAM002589967	2022	Acyclovir
33	0.97	SAM002699893	5877	DEPO-MEDROL
34	0.95	SAM002548966	657302	Dilantin
35	0.95	SAM002554934	49842935	TETRACYCLINE
36	0.91	SAM002589953	6540548	RIFAPENTINE
37	0.89	SAM002589989	2678	Cetirizine
38	0.88	SAM002548948	5743	Dexamethasone
39	0.87	SAM002554930	5329	Sulfamethoxazole
40	0.87	SAM002589983	2732	Chlorthalidone
41	0.85	SAM002264612	3397	FLUTAMIDE
42	0.81	SAM002699895	21700	BECLOMETHASONE DIPROPIONATE
43	0.81	SAM002589945	9642	FLUOCINOLONE ACETONIDE 21-ACETATE
44	0.8	SAM002264629	4583	OFLOXACIN
45	0.8	SAM002264614	3440	FUROSEMIDE
46	0.79	SAM002548950	5408	Testosterone
47	0.78	SAM002554937	5546	Triamterene
48	0.78	SAM002703135	32731	Dantrolene sodium salt
49	0.77	SAM002264613	3339	FENOFIBRATE
50	0.74	SAM002554918	83823	Norflex
51	0.74	SAM002548963	298	Chloramphenicol
52	0.73	SAM002564210	3478	GLIPIZIDE
53	0.73	SAM002264607	30928	Norpace
54	0.71	SAM002589979	446596	Mupirocin
55	0.7	SAM002564209	3394	Flurbiprofen
56	0.7	SAM002548956	657237	FLUDARABINE
57	0.68	SAM002264640	92163	PRILOCAINE HYDROCHLORIDE
58	0.67	SAM002554919	5702102	Oxytetracycline hydrochloride
59	0.66	SAM002589954	4731	Penicillin V
60	0.65	SAM002548934	3085219	mirtazapine
61	0.65	SAM002554900	4107	Methocarbamol
62	0.65	SAM002589984	6741	METHYLPREDNISOLONE
63	0.64	SAM002589940	441140	Griseofulvin
64	0.63	SAM002564223	6230	19-Norethindrone
65	0.63	SAM002554912	4138	Methyldopa
66	0.6	SAM002564193	2249	ATENOLOL
67	0.6	SAM002564196	6240	Sonazine
68	0.59	SAM002589986	5485201	NALTREXONE HYDROCHLORIDE
69	0.58	SAM002554926	657298	Propylthiouracil
70	0.53	SAM002264598	2315	Bendrofluazide
71	0.53	SAM002589936	6419944	Lincomycin hydrochloride
72	0.53	SAM002589951	5064	Ribavirin
73	0.52	SAM002564211	3463	GEMFIBROZIL
74	0.51	SAM002589981	3157	Doxazosin
75	0.5	SAM002564232	517321	Proparacaine hydrochloride
76	0.5	SAM002699890	181458	Memantine hydrochloride
77	0.49	SAM002589996	25590	4-(AMINOMETHYL)BENZENESULFONAMIDE ACETATE
78	0.48	SAM002297829	4174	METYRAPONE
79	0.46	SAM002264650	10648	Tyzine
80	0.45	SAM002548945	6060	Miochol
81	0.42	SAM002554899	2761171	Ethionamide
82	0.42	SAM002264628	9568	Disipal
83	0.42	SAM002554891	2720	Chlorothiazide
84	0.41	SAM002264636	6014	Phenergan
85	0.41	SAM002554915	441358	Pamelor
86	0.4	SAM002564189	2170	AMOXAPINE
87	0.4	SAM002264591	441307	ACEBUTOLOL HYDROCHLORIDE
88	0.38	SAM002548982	969472	Eszopiclone
89	0.38	SAM002264632	4891	PRAZIQUANTEL
90	0.38	SAM002589943	4100	Methazolamide
91	0.34	SAM002554908	4044	Mefenamic Acid
92	0.33	SAM002554886	11065	Annoyltin
93	0.33	SAM002589994	60825	LAMIVUDINE
94	0.32	SAM002554936	5505	Tolbutamide
95	0.31	SAM002554914	4421	Nalidixic Acid
96	0.31	SAM002589926	26758	DEPRENALIN
97	0.31	SAM002564215	3746	IPRATROPIUM BROMIDE MONOHYDRATE
98	0.3	SAM002564236	5503	TOLAZAMIDE
99	0.29	SAM002554921	4993	Pyrimethamine
100	0.29	SAM002554931	5320	Sulfacetamide
101	0.28	SAM002264649	5578	Trimethoprim
102	0.28	SAM002589905	3365	Fluconazole
103	0.28	SAM002589990	23667628	DICLOXACILLIN SODIUM
104	0.27	SAM002264619	3672	IBUPROFEN
105	0.25	SAM002589930	3664549	Micropenin
106	0.25	SAM002589949	4201	Minoxidil
107	0.24	SAM002589991	5388987	Meloxicam
108	0.23	SAM002264637	4748	PERPHENAZINE
109	0.21	SAM002554884	2094	Allopurinol
110	0.2	SAM002554883	1986	Acetazolamide
111	0.2	SAM002564228	4932	Rythmol
112	0.2	SAM002589948	18283	STAVUDINE
113	0.17	SAM002548971	35370	zidovudine
114	0.16	SAM002589938	2265	Azathioprine
115	0.16	SAM002548974	4114	Methoxsalen
116	0.15	SAM002589944	657301	Terbutaline Sulfate
117	0.15	SAM002554881	64150	Symmetrel
118	0.15	SAM002264620	3825	KETOPROFEN
119	0.14	SAM002564202	2708	CHLORAMBUCIL
120	0.13	SAM002554887	2478	Busulfan
121	0.13	SAM002554938	65340	Intropin
122	0.12	SAM002589958	4595	Ondansetron
123	0.12	SAM002264601	68539	Anafranil
124	0.11	SAM002564216	8228	Tofranil
125	0.1	SAM002589921	5367858	Demeclocycline
126	0.1	SAM002264627	39147	NADOLOL
127	0.08	SAM002589901	41375	Cefuroxime
128	0.08	SAM002264600	5745	CORTISONE ACETATE
129	0.07	SAM002564214	3702	INDAPAMIDE
130	0.07	SAM002564235	5593	TROPICAMIDE
131	0.06	SAM002589961	447043	Azithromycin
132	0.05	SAM002264643	23666879	PIPERACILLIN SODIUM SALT
133	0.04	SAM002554928	66068	Pronestyl
134	0.04	SAM002548937	23662354	Mesna
135	0.04	SAM002564233	49842936	SPECTINOMYCIN DIHYDROCHLORIDE PENTAHYDRATE
136	0.01	SAM002548958	2435	Brimonidine
137	0.01	SAM002564219	18340	Pro-Amatine
138	0	SAM002699897	6435926	ENALAPRIL MALEATE
139	0	SAM002264616	6037	Folic acid
140	0	SAM002589937	667490	Mercaptopurine
141	-0.01	SAM002264597	36431	Buspar
142	-0.02	SAM002554913	4509	NITROFURANTOIN
143	-0.02	SAM002554882	16204922	WARFARIN SODIUM
144	-0.02	SAM002564201	44093	CAPTOPRIL
145	-0.02	SAM002264621	5362501	MINOCYCLINE HYDROCHLORIDE
146	-0.03	SAM002554901	3639	Hydrochlorothiazide
147	-0.03	SAM002564195	2471	BUMETANIDE
148	-0.04	SAM002589919	137	Aminolevulinic Acid
149	-0.07	SAM002554890	2727	Chlorpropamide
150	-0.07	SAM002264651	5819	L-THYROXINE
151	-0.08	SAM002264625	5102257	NORFLOXACIN
152	-0.1	SAM002564257	4812	Phylloquinone
153	-0.11	SAM002548965	4086	Metaproterenol
154	-0.12	SAM002564224	89594	NICOTINE
155	-0.12	SAM002589988	3279	Ethambutol
156	-0.13	SAM002564204	62920	(+)-CIS-DILTIAZEM HYDROCHLORIDE
157	-0.15	SAM002264641	5865	Prednisone
158	-0.16	SAM002564208	6215	FLUOCINOLONE ACETONIDE
159	-0.18	SAM002564218	71420	Imodium
160	-0.19	SAM002564229	517573	Pfizerpen
161	-0.19	SAM002548936	3454	Ganciclovir
162	-0.19	SAM002548968	41022	Flecainide Acetate
163	-0.2	SAM002643511	44134618	CEFOTAXIME SODIUM SALT
164	-0.21	SAM002589985	3675	Phenelzine
165	-0.22	SAM002264646	5458213	RIFAMPICIN
166	-0.25	SAM002548942	4038	Meclomen
167	-0.27	SAM002554916	11079	Albalon
168	-0.27	SAM002589927	23667630	6-[2-ETHOXY-1-NAPHTHAMIDO]-PENICILLIN SODIUM SALT
169	-0.28	SAM002548935	4691	Paroxetine
170	-0.28	SAM002589968	3308	Etodolac
171	-0.3	SAM002564203	28417	DANAZOL
172	-0.3	SAM002589956	60606	clopidogrel
173	-0.31	SAM002589920	5282409	Carbinoxamine Maleate
174	-0.31	SAM002548976	2818	Clozapine
175	-0.31	SAM002554917	938	Nicotinic Acid
176	-0.35	SAM002264652	66007	Artane
177	-0.36	SAM002589995	2662	Celecoxib
178	-0.37	SAM002564227	7550	Mestinon
179	-0.38	SAM002554904	3767	Isoniazid
180	-0.38	SAM002564242	3256	Eryped
181	-0.39	SAM002703137	5464092	NALOXONE HYDROCHLORIDE
182	-0.39	SAM002589947	3363	Floxuridine
183	-0.4	SAM002700174	3384	Fluorometholone
184	-0.4	SAM002564241	2123	Altretamine
185	-0.41	SAM002548955	5282379	Isotretinoin
186	-0.44	SAM002589987	11693	Glycopyrrolate
187	-0.44	SAM002548933	9883259	Moban
188	-0.44	SAM002564206	13791	17-BETA-ESTRADIOL 17-VALERATE
189	-0.44	SAM002554920	5795	Novocain
190	-0.45	SAM002554892	2756	Cimetidine
191	-0.46	SAM002699898	5281004	BUDESONIDE
192	-0.47	SAM002703134	3647	HYDROFLUMETHIAZIDE
193	-0.47	SAM002548957	5734	Zonisamide
194	-0.49	SAM002564238	33624	S(-)-Timolol maleate
195	-0.5	SAM002564212	3488	Glyburide
196	-0.51	SAM002264645	3033332	Ranitidine hydrochloride
197	-0.51	SAM002564231	207841	Kemadrin
198	-0.57	SAM002264618	5744	Cortell
199	-0.58	SAM002264635	5834	PREDNISOLONE ACETATE
200	-0.58	SAM002554910	6461	MEPENZOLATE BROMIDE
201	-0.59	SAM002564226	91505	OXYBUTYNIN CHLORIDE
202	-0.6	SAM002589973	5284513	Acitretin
203	-0.6	SAM002554879	2955	Dapsone
204	-0.6	SAM002554896	3059	Diflunisal
205	-0.61	SAM002564245	5426	Thalidomide
206	-0.61	SAM002264644	441074	Quinidine hydrochloride monohydrate
207	-0.62	SAM002589964	2145	Aminoglutethimide
208	-0.66	SAM002264599	6234	D-CYCLOSERINE
209	-0.69	SAM002548930	36339	Etomidate
210	-0.69	SAM002264623	68553	MICONAZOLE NITRATE
211	-0.69	SAM002699891	838	(+/-)-Epinephrine hydrochloride
212	-0.7	SAM002589929	359247	Primaquine Diphosphate
213	-0.71	SAM002589925	5225092	Westcort
214	-0.74	SAM002564200	4214199	CEFAZOLIN SODIUM SALT
215	-0.76	SAM002548969	92303	Duremesin
216	-0.77	SAM002554922	9279	Pro-Banthine
217	-0.81	SAM002699889	62882	Inderal
218	-0.82	SAM002554889	2576	Carisoprodol
219	-0.83	SAM002264603	2554	Carbamazepine
220	-0.84	SAM002700173	63002	Allegra
221	-0.93	SAM002589932	5353597	DOXYCYCLINE
222	-0.93	SAM002554906	5807	Isuprel
223	-0.94	SAM002548931	11548	Urecholine
224	-0.96	SAM002548961	114869	Tizanidine hydrochloride
225	-0.97	SAM002264596	15165	Flumadine
226	-0.97	SAM002548983	22420	Cytoxan
227	-0.98	SAM002264610	4943	Propofol
228	-0.99	SAM002564222	5832	19-NORETHINDRONE ACETATE
229	-1.01	SAM002699903	2133	AMCINONIDE
230	-1.04	SAM002564217	71412	LABETALOL HYDROCHLORIDE
231	-1.04	SAM002589970	6323490	Rifabutin
232	-1.05	SAM002564230	3121	Valproic Acid
233	-1.06	SAM002264592	33613	AMOXICILLIN CRYSTALLINE
234	-1.07	SAM002564254	41114	Cardene
235	-1.12	SAM002554911	23659	Maxolon
236	-1.17	SAM003107541	66147	PHENTOLAMINE HCL
237	-1.18	SAM002564244	5284441	Dibenzyline
238	-1.25	SAM002264611	3278	ETHACRYNIC ACID
239	-1.31	SAM002264590	23689391	Ampicillin Sodium
240	-1.33	SAM002699904	60974	Clomid
241	-1.36	SAM002554905	11368	Duvadilan
242	-1.42	SAM002564239	5430	THIABENDAZOLE
243	-1.45	SAM002554902	49842934	Vistaril Pamoate
244	-1.46	SAM002264609	3108	DIPYRIDAMOLE
245	-1.46	SAM002589965	62857	Prozac
246	-1.5	SAM002589960	2771	Citalopram
247	-1.5	SAM002264653	31401	URSODEOXYCHOLIC ACID
248	-1.51	SAM002564237	6436	TRIAMCINOLONE ACETONIDE
249	-1.53	SAM002564207	8307	EDROPHONIUM CHLORIDE
250	-1.58	SAM002703129	441291	CARBIDOPA
251	-1.59	SAM002564220	6279	Medroxyprogesterone 17-acetate
252	-1.61	SAM002264617	5754	HYDROCORTISONE
253	-1.64	SAM002564213	16623	HYDROCORTISONE HEMISUCCINATE
254	-1.66	SAM002589972	54891	Quinapril hydrochloride
255	-1.73	SAM002564205	30322	DIGOXIN
256	-1.74	SAM002564258	247839	Medrysone
257	-1.82	SAM002264615	3385	5-FLUOROURACIL
258	-1.87	SAM003107539	861	NSC46046
259	-1.95	SAM002264639	5755	Prednisolone
260	-1.96	SAM002589982	5401	Terazosin
261	-1.97	SAM002589971	3333	Felodipine
262	-2.03	SAM002554894	441344	Dicyclomine hydrochloride
263	-2.36	SAM002548938	238053	Cogentin Mesylate
264	-2.43	SAM002554898	20512667	Econazole Nitrate
265	-2.64	SAM002564250	32798	CLOBETASOL PROPIONATE
266	-3.45	SAM002264605	65327	Norpramin
267	-4.63	SAM002548959	4030	Mebendazole
268	-5.48	SAM002589939	2082	Albendazole
269	flagged	SAM002554903	3598	Hexachlorophene
270	flagged	SAM002554895	2722	Chloroxine
271	flagged	SAM002554907	5564	Triclosan
272	flagged	SAM002564240	66062	THIORIDAZINE HYDROCHLORIDE
273	flagged	SAM002699896	5458171	MITOXANTRONE
274	flagged	SAM002264595	9444	5-Azacytidine
275	flagged	SAM002548940	446155	fluvastatin
276	flagged	SAM002548978	10607	Podofilox
277	flagged	SAM002699894	65329	Mefloquine hydrochloride
278	flagged	SAM002589969	54454	Simvastatin
279	flagged	SAM002589963	53232	Lovastatin
280	flagged	SAM002589992	3085107	DAUNORUBICIN HYDROCHLORIDE
281	flagged	SAM002700175	63009	Sertraline

## Sheet: raw data NCC-003
RANK	Z-SCORE	NCC_SAMPLE_ID	PUBCHEM_CID	COMPOUND_NAME, SYNONYMS
1	7.97	SAM001246651	60699	TOPOTECAN HCL
2	6.59	SAM001246973	2690	CGS 15943
3	5.88	SAM001246964	23581797	3'-deoxydenosine
4	5.88	SAM001246573	23581791	VARDENAFIL CITRATE
5	4.7	SAM001246669	2161	AMLEXANOX
6	4.26	SAM001246548	3749	IRBESARTAN
7	3.13	SAM001246805	11693521	TELITHROMYCIN
8	2.86	SAM001247014	6234	D-CYCLOSERINE
9	2.79	SAM001246700	3686	IDEBENONE
10	2.68	SAM001246963	4485	NIFEDIPINE
11	2.61	SAM001246888	445154	Resveratrol
12	2.52	SAM001246860	936	NICOTINAMIDE
13	2.48	SAM001246868	66448	BENACTYZINE HYDROCHLORIDE
14	2.45	SAM001246914	5911	1,1-DIMETHYL-4-PHENYLPIPERAZINIUM IODIDE
15	2.41	SAM001247074	667484	1H-Imidazole-5-carboxylic acid, 1-(1-phenylethyl)-, ethyl ester, (R)- [CAS]
16	2.34	SAM001246872	3019	DIAZOXIDE
17	2.32	SAM001246719	4499	NISOLDIPINE
18	2.26	SAM001246801	444008	TIBOLONE
19	2.22	SAM001246873	28061	ORNIDAZOLE
20	2.16	SAM001246976	5281088	Doxepin
21	2.15	SAM001246867	75919	2-(2-AMINOETHYL)PYRIDINE
22	2.09	SAM001246991	6435921	Paroxetine
23	2.04	SAM001246988	3969	LY 171883
24	1.92	SAM001246717	122188	NIFEKALANT HCl
25	1.9	SAM001246870	6597	DICHLOROACETIC ACID
26	1.82	SAM001246893	4847	PIRENPERONE
27	1.79	SAM001246765	3032303	Oxymetholone
28	1.7	SAM001246861	4472	NIALAMIDE
29	1.68	SAM001246542	129791	ITOPRIDE HCl
30	1.63	SAM001246728	23418	ORMETOPRIM
31	1.63	SAM001246816	23581806	CEFIXIME TRIHYDRATE
32	1.62	SAM001247020	4075	5-Amino-2-hydroxy-benzoic acid
33	1.6	SAM001246731	23581794	KITASAMYCIN
34	1.57	SAM001246725	66245	Sotalol hydrochloride
35	1.56	SAM001247084	107952	Betaxolol hydrochloride
36	1.46	SAM001247087	6442840	GR 89696
37	1.42	SAM001246591	6918157	PANTOPRAZOLE SODIUM SALT
38	1.41	SAM001246714	3747	IPRIFLAVONE
39	1.41	SAM001246863	6602611	CPD000058411; Calmansial
40	1.38	SAM001246546	65981	REPAGLINIDE
41	1.38	SAM001246779	24066	2',3'-DIDEOXYCYTIDINE
42	1.36	SAM001247031	65064	Epigallocatechin gallate
43	1.35	SAM001246716	71815	1-(2-Methyl-5-nitro-imidazol-1-yl)-propan-2-ol
44	1.34	SAM001247043	3084246	TFMPP
45	1.3	SAM001246633	10947895	PAROXETINE
46	1.29	SAM001247002	2723754	9-AMINO-1,2,3,4-TETRAHYDROACRIDINE HYDROCHLORIDE
47	1.28	SAM001246738	60490	ZILEUTON
48	1.25	SAM001246778	439533	TAXIFOLIN-(+)
49	1.22	SAM001246994	23581808	Piribedil
50	1.19	SAM001246746	10633	Mestanolone
51	1.18	SAM001246989	71478	Maprotilline HCl
52	1.13	SAM001246978	121587	Galanthamine
53	1.1	SAM001246726	58258	RUFLOXACIN HCl
54	1.1	SAM001246687	36273	MECILLINAM
55	1.08	SAM001247019	3616	N,N'-DIACETYL-1,6-DIAMINOHEXANE
56	1.07	SAM001246980	23581801	Ifenprodil
57	1.06	SAM001246766	5092	ROLIPRAM
58	1.05	SAM001246732	3324	FAMCICLOVIR
59	1.04	SAM001246708	41684	NITAZOXANIDE
60	1.02	SAM001247018	3676	LIDOCAINE
61	1.01	SAM001247024	8980	DIPHENHYDRAMINE HYDROCHLORIDE
62	1	SAM001247077	107867	6H-Pyrido[2,3-b][1,4]benzodiazepin-6-one, 11-[[2-[(diethylamino)methyl]-1-piperidinyl]acetyl]-5,11-dihydro- [CAS]
63	0.99	SAM001247083	23581820	Benzo[a]phenanthridine-10,11-diol, 5,6,6a,7,8,12b-hexahydro-, trans- [CAS]
64	0.99	SAM001246782	60758	ALOSETRON HCl
65	0.97	SAM001246821	39764	VECURONIUM BROMIDE
66	0.97	SAM001247035	163701	Milnacipran
67	0.97	SAM001247078	60510	Acetamide, 2-amino-N-(1-methyl-1,2-diphenylethyl)-, (+/-)- [CAS]
68	0.97	SAM001246586	110635	TADALAFIL
69	0.96	SAM001247025	123823	Oxiranecarboxylic acid, 2-[6-(4-chlorophenoxy)hexyl]-, ethyl ester- [CAS]
70	0.91	SAM001246585	43032	MIDAZOLAM HCl
71	0.91	SAM001246921	6013	Testosterone
72	0.87	SAM001247098	11957535	R(+)-SCH-23390 hydrochloride
73	0.85	SAM001246907	55329	Pinacidil monohydrate
74	0.85	SAM001246720	5281718	PICEID
75	0.85	SAM001246985	165528	L-Glutamic acid, N-[4-[[(2,4-diamino-6-pteridinyl)methyl]methylamino]benzoyl]- [CAS]
76	0.85	SAM001246996	23581809	Pyrazinecarboxamide, 3,5-diamino-N-(aminoiminomethyl)-6-chloro- [CAS]
77	0.84	SAM001246634	158781	OLMESARTAN MEDOXOMIL
78	0.84	SAM001246552	6917946	CILASTATIN Na
79	0.84	SAM001246804	6335412	BALSALAZIDE
80	0.84	SAM001247016	72390	4-Thiazolidinecarboxylic acid, 2-oxo-, (R)- [CAS]
81	0.83	SAM001246856	71188	ENROFLOXACIN
82	0.83	SAM001246626	54840	ATOMOXETINE HCl
83	0.81	SAM001246617	5090	ROFECOXIB
84	0.81	SAM001247032	5757	BETA-ESTRADIOL
85	0.79	SAM001247095	108028	RU 24969
86	0.77	SAM001246791	6918303	PALONOSETRON HCl
87	0.75	SAM001246680	6420013	Buflomedil HCl
88	0.75	SAM001246620	23581793	RIFAPENTINE
89	0.75	SAM001247008	5991	ETHYNYLESTRADIOL
90	0.73	SAM001246713	119583	MOSAPRIDE CITRATE
91	0.72	SAM001246576	656664	TROPISETRON HCl
92	0.71	SAM001247080	23581819	Altanserin
93	0.68	SAM001246764	11231255	MOXONIDINE HCl
94	0.68	SAM001246818	6398970	CEFDINIR
95	0.68	SAM001246776	5281643	HYPEROSIDE
96	0.67	SAM001246563	5359405	Indirubin
97	0.67	SAM001246897	443929	DELTA1-HYDROCORTISONE 21-HEMISUCCINATE SODIUM SALT
98	0.65	SAM001246909	1833	5-Methoxytryptamine
99	0.64	SAM001246623	150311	EZETIMIBE
100	0.63	SAM001246601	5284627	TOPIRAMATE
101	0.62	SAM001246754	34312	Trileptal
102	0.61	SAM001246886	8974	2-CHLOROADENOSINE
103	0.6	SAM001246770	4614	OXAPROZIN
104	0.6	SAM001247094	18528119	Rimcazole
105	0.6	SAM001247096	5152	Salmeterol
106	0.59	SAM001246618	6917733	BISOPROLOL FUMARATE
107	0.59	SAM001246891	3242	MEPIRIZOLE
108	0.59	SAM001246571	119525	PEFLOXACIN MESYLATE
109	0.58	SAM001247023	5388990	(+)-3-HYDROXY-N-METHYLMORPHINAN D-TARTRATE
110	0.58	SAM001247047	9066	TRIPELENNAMINE HYDROCHLORIDE
111	0.57	SAM001246841	60857	Zolmitriptan
112	0.56	SAM001246622	123596	IMATINIB MESYLATE
113	0.55	SAM001246767	5280804	Isoquercitrin
114	0.55	SAM001246802	5282402	OLOPATADINE HCl
115	0.55	SAM001246748	84029	CLARITHROMYCIN
116	0.54	SAM001246636	5394	TEMOZOLOMIDE
117	0.54	SAM001246572	62923	VENLAFAXINE HCl
118	0.53	SAM001246674	441393	CEFPODOXIME PROXETIL
119	0.53	SAM001246833	3958	Lorazepam
120	0.52	SAM001246564	9703	PROCARBAZINE HYDROCHLORIDE
121	0.51	SAM001247001	167980	URAPIDIL HYDROCHLORIDE
122	0.51	SAM001246631	68647	ONDANSETRON HYDROCHLORIDE
123	0.49	SAM001247101	3177	Thiophene, 5-bromo-2-(4-fluorophenyl)-3-[4-(methylsulfonyl)phenyl]- [CAS]
124	0.49	SAM001247088	43345	Guanidine, N-cyano-N'-(1,1-dimethylpropyl)-N''-3-pyridinyl- [CAS]
125	0.49	SAM001246749	60772	VALACICLOVIR HYDROCHLORIDE
126	0.47	SAM001246877	2333	3-[3,5-DIBROMO-4-HYDROXYBENZOYL]-2-ETHYLBENZOFURAN
127	0.46	SAM001247082	115000	Azasetron
128	0.45	SAM001246854	81423	6-AMINOINDAZOLE
129	0.45	SAM001246538	5311083	ESOMEPRAZOLE Mg
130	0.43	SAM001246707	2176	AMPIROXICAM
131	0.43	SAM001246587	4236	Modafinil
132	0.41	SAM001246639	2159	Amisulpride
133	0.41	SAM001246815	2712	CHLORDIAZEPOXIDE
134	0.4	SAM001246879	5753	CORTICOSTERONE
135	0.4	SAM001246922	23581830	DEHYDROEPIANDROSTERONE
136	0.4	SAM001246567	41781	TORASEMIDE
137	0.4	SAM001246545	124087	8-Chloro-11-piperidin-4-ylidene-6,11-dihydro-5H-benzo[5,6]cyclohepta[1,2-b]pyridine
138	0.38	SAM001246602	65999	TELMISARTAN
139	0.38	SAM001246533	104769	ESMOLOL HYDROCHLORIDE
140	0.37	SAM001246904	9919	1,3,5(10)-ESTRATRIEN-3-OL-17-ONE SULPHATE, SODIUM SALT
141	0.36	SAM001247102	9926325	Metylperon
142	0.36	SAM001246593	6438130	Ozagrel hydrochloride
143	0.36	SAM001247030	11224	Doxylamine succinate salt
144	0.35	SAM001246588	5462355	INDINAVIR SULPHATE
145	0.35	SAM001247108	23581829	8-Azaspiro[4.5]decane-7,9-dione, 8-[2-[[(2,3-dihydro-1,4-benzodioxin-2-yl)methyl]amino]ethyl]-, monomethanesulfonate [CAS]
146	0.35	SAM001246874	169117	NAPROXEN SODIUM
147	0.34	SAM001247073	20179	1H-Imidazol-2-amine, N-(2,6-dichlorophenyl)-4,5-dihydro- [CAS]
148	0.32	SAM001246562	229021	METHYLANDROSTENEDIOL
149	0.32	SAM001246630	444025	LOTEPREDNOL ETABONATE
150	0.32	SAM001246594	6917990	LOXOPROFEN SODIUM
151	0.32	SAM001247053	5723	3(2H)-Pyridazinone, 6-[4-(difluoromethoxy)-3-methoxyphenyl]- [CAS]
152	0.3	SAM001247066	6438352	CGS 12066B
153	0.3	SAM001246697	3878	LAMOTRIGINE
154	0.29	SAM001246908	1893	7-NITROINDAZOLE
155	0.29	SAM001246852	442544	TREMULACIN
156	0.28	SAM001246981	10314472	Indatraline
157	0.27	SAM001247026	412	Nornicotine
158	0.27	SAM001247048	22723678	Piroxicam
159	0.26	SAM001246882	222786	CORTISONE
160	0.26	SAM001246712	5362123	BENAZEPRIL HCl
161	0.25	SAM001247068	23581817	SKF 83566
162	0.24	SAM001246655	64142	NELFINAVIR MESYLATE
163	0.24	SAM001246658	4418	NAFTOPIDIL
164	0.23	SAM001246842	3033817	DOLASETRON MESYLATE
165	0.23	SAM001247075	3651377	1H-Indole-2-propanoic acid, 1-[(4-chlorophenyl)methyl]-3-[(1,1-dimethylethyl)thio]-Alpha,Alpha-dimethyl-5-(1-methylethyl)- [CAS]
166	0.21	SAM001246865	442021	Brucine
167	0.21	SAM001246534	23581790	Ranolazine dihydrochloride
168	0.21	SAM001246987	3957	LORATADINE
169	0.21	SAM001246527	6918003	GRANISETRON HCl
170	0.2	SAM001246883	13770	Cyproheptadine hydrochloride
171	0.19	SAM001247097	23581823	SB 205607
172	0.19	SAM001246862	107838	TRYPTOLINE
173	0.19	SAM001247015	2972	3-HYDROXY-1,2-DIMETHYL-4(1H)-PYRIDONE
174	0.19	SAM001246603	119607	VALDECOXIB
175	0.19	SAM001246637	3034010	ORLISTAT
176	0.18	SAM001246840	5280723	Prostaglandin E1
177	0.17	SAM001247045	62935	TRAZODONE HYDROCHLORIDE
178	0.16	SAM001246992	23581807	Physostigmine
179	0.16	SAM001246755	4496	Nimetazepam
180	0.15	SAM001246575	1549000	LEVOCETIRIZINE
181	0.14	SAM001246582	60825	LAMIVUDINE
182	0.14	SAM001247050	101615	LOBELINE HYDROCHLORIDE
183	0.13	SAM001246871	8369	118-71-8
184	0.13	SAM001246528	5280805	RUTIN
185	0.13	SAM001247067	122028	PD 81723
186	0.11	SAM001246608	9865387	ROSIGLITAZONE HCl
187	0.09	SAM001246763	3373	FLUMAZENIL
188	0.09	SAM001246551	4463	Viramune
189	0.08	SAM001246982	23581802	Indomethacin
190	0.08	SAM001246686	93858	TOSUFLOXACIN TOSYLATE
191	0.08	SAM001246729	18283	STAVUDINE
192	0.07	SAM001246589	5361912	RIFABUTIN
193	0.07	SAM001246590	25249	Stanozolol
194	0.05	SAM001246597	72111	RIFAXIMIN
195	0.04	SAM001246643	6410757	CEFATRIZINE PROPYLENE GLYCOL
196	0.04	SAM001246695	34001	CETRAXATE HCl
197	0.03	SAM001246968	23581799	Benzeneacetonitrile
198	0.03	SAM001246638	2092	ALFUZOSIN
199	0.02	SAM001246881	55245	MIFEPRISTONE
200	0.02	SAM001247057	5018304	Benzeneacetic acid, 2-[(2,6-dichlorophenyl)amino]-, monosodium salt [CAS]
201	0.02	SAM001246710	3476	GLIMEPIRIDE
202	0	SAM001246612	2375	BICALUTAMIDE
203	0	SAM001246595	5073	RISPERIDONE
204	0	SAM001246629	11693	Glycopyrrolate
205	0	SAM001246627	5741	Donepezil
206	0	SAM001246621	71329	DOFETILIDE
207	0	SAM001247060	107751	Glycine, N-[2-[(acetylthio)methyl]-1-oxo-3-phenylpropyl]-,phenylmethyl ester [CAS]
208	0	SAM001246699	444	AMFEBUTAMONE HCl
209	-0.01	SAM001246967	23581798	Benzeneacetic acid
210	-0.01	SAM001246580	4725	PENCICLOVIR
211	-0.02	SAM001246641	5719	Zaleplon
212	-0.02	SAM001246619	5029	RABEPRAZOLE
213	-0.03	SAM001246721	5311309	NATEGLINIDE
214	-0.03	SAM001247017	101498	5-fluoro-2-pyrimidone
215	-0.03	SAM001246855	7108	PHENOTHIAZINE
216	-0.03	SAM001246666	63009	Sertraline
217	-0.04	SAM001246972	6603219	(Â±)-Vesamicol hydrochloride
218	-0.04	SAM001246611	4197	MILRINONE
219	-0.04	SAM001246670	5288783	CALCIPOTRIOL
220	-0.05	SAM001246524	175804	ROPIVACAINE HCl
221	-0.05	SAM001246662	72344	Nobiletin
222	-0.06	SAM001246664	71616	VORICONAZOLE
223	-0.07	SAM001246579	59772	SUMATRIPTAN SUCCINATE
224	-0.07	SAM001247022	5281068	Chlorpheniramine
225	-0.08	SAM001246739	167811	BENPROPERINE PHOSPHATE
226	-0.08	SAM001247055	604519	1H-Cyclopenta[b]quinolin-9-amine, 2,3,5,6,7,8-hexahydro-, monohydrochloride- [CAS]
227	-0.09	SAM001246701	47528	NICORANDIL
228	-0.09	SAM001246561	5386	FTORAFUR
229	-0.1	SAM001246625	91274	TIAGABINE HCl
230	-0.1	SAM001246858	77918	1-BENZYLIMIDAZOLE
231	-0.11	SAM001246668	146571	ESCITALOPRAM OXALATE
232	-0.11	SAM001247099	23581824	SDM25N
233	-0.12	SAM001246647	2018	ACTARIT
234	-0.12	SAM001246760	712318	TAXIFOLIN-(+/-)
235	-0.12	SAM001246635	60771	LOSARTAN Potassium
236	-0.12	SAM001246993	6473767	Picrotin - Picrotoxinin
237	-0.13	SAM001246673	50599	2',3'-DIDEOXYINOSINE
238	-0.14	SAM001246598	23581792	IRINOTECAN HCl )trihydrate)
239	-0.15	SAM001246975	6917697	Cisapride
240	-0.16	SAM001246525	2187	ANASTROZOLE
241	-0.17	SAM001246847	63013	Tramadol
242	-0.17	SAM001246820	30667	LOFEXIDINE HCl
243	-0.17	SAM001247091	10433231	Methanesulfonamide, N-[4-[[1-[2-(6-methyl-2-pyridinyl)ethyl]-4-piperidinyl]carbonyl]phenyl]-, dihydrochloride [CAS]
244	-0.17	SAM001246678	65373	SECOISOLARICIRESINOL
245	-0.18	SAM001247089	23581821	HTMT
246	-0.19	SAM001246646	441325	AMIODARONE HYDROCHLORIDE
247	-0.2	SAM001246977	5281089	Fluvoxamine
248	-0.21	SAM001247042	5311454	Stiripentol
249	-0.21	SAM001246866	6291	MESTRANOL
250	-0.22	SAM001246523	60834	DULOXETINE HCl
251	-0.22	SAM001247038	11718531	Pizotyline
252	-0.22	SAM001247028	3117	TETRAETHYLTHIURAM DISULFIDE
253	-0.23	SAM001246711	4506	Nitrazepam
254	-0.23	SAM001246581	60846	VALSARTAN
255	-0.24	SAM001246999	131746	SR 57,227A
256	-0.24	SAM001247092	3408722	Nafadotride
257	-0.25	SAM001246616	9846332	HALOMETASONE MONOHYDRATE
258	-0.25	SAM001247071	3194	EBSELEN
259	-0.25	SAM001247005	23581812	Felbamate
260	-0.25	SAM001246650	441130	MEROPENEM
261	-0.26	SAM001246900	4594	OMEPRAZOLE
262	-0.28	SAM001246758	149096	LEVOFLOXACIN
263	-0.28	SAM001247010	4173	METRONIDAZOLE
264	-0.28	SAM001246539	5284583	LEVETIRACETAM
265	-0.29	SAM001247052	6917789	Bifemelane
266	-0.29	SAM001247006	119570	Pramipexole
267	-0.29	SAM001246661	92722	ARGATROBAN
268	-0.3	SAM001246773	9576744	PARECOXIB Na
269	-0.3	SAM001246671	5311221	LATANOPROST
270	-0.3	SAM001246851	449069	HUPERZINE A
271	-0.31	SAM001246583	444036	FLUTICASONE PROPIONATE
272	-0.31	SAM001247046	2913535	CPD000059133, Fluoperazine
273	-0.32	SAM001247003	23581810	Pancuronium
274	-0.33	SAM001246745	441314	MIGLITOL
275	-0.33	SAM001246756	5597	TROXIPIDE
276	-0.34	SAM001247105	5210	Sibutramine
277	-0.35	SAM001246654	101526	MOXIFLOXACIN HCl
278	-0.35	SAM001246648	5311217	LACIDIPINE
279	-0.36	SAM001246659	4205	MIRTAZAPINE
280	-0.37	SAM001246783	392622	RITONAVIR
281	-0.37	SAM001246869	8421	Homoveratrylamine
282	-0.37	SAM001246984	5282408	KETOTIFEN FUMARATE
283	-0.37	SAM001246665	49659	FENOLDOPAM MESYLATE
284	-0.37	SAM001246560	5318997	ICARIIN
285	-0.38	SAM001246995	19846442	Prazosin
286	-0.39	SAM001246875	66070	MEPIVACAINE HYDROCHLORIDE
287	-0.4	SAM001247070	47812	PERGOLIDE MESYLATE
288	-0.4	SAM001246596	84003	Ketorolac tromethamine
289	-0.41	SAM001246682	6010	Methyltestosterone
290	-0.41	SAM001246759	38945	TOCAINIDE
291	-0.41	SAM001247004	23581811	Naltrindole
292	-0.41	SAM001246896	7172	SYNEPHRINE
293	-0.42	SAM001247049	135242	L-Ornithine, N5-[imino(methylamino)methyl]-[CAS]
294	-0.43	SAM001247011	4740	Pentoxifylline
295	-0.43	SAM001246684	5462501	ENALAPRILAT
296	-0.44	SAM001246565	5282481	TERBINAFINE HCl
297	-0.44	SAM001246656	54692	PRAVASTATIN Sodium
298	-0.45	SAM001246887	5748	OXYPHENONIUM BROMIDE
299	-0.45	SAM001246532	6432394	DIPHENOXYLATE
300	-0.45	SAM001246599	77995	Citalopram hydrobromide
301	-0.46	SAM001246970	1548942	Capsaicin
302	-0.46	SAM001246912	9912	XANTHINOL NICOTINATE
303	-0.46	SAM001246792	64647	DOXAPRAM HYDROCHLORIDE
304	-0.47	SAM001246730	6604561	Gabexate mesylate
305	-0.47	SAM001247054	6436057	10H-Phenothiazine, 2-chloro-10-[3-(4-methyl-1-piperazinyl)propyl- [CAS]
306	-0.48	SAM001246604	42786	ANAGRELIDE HCl
307	-0.48	SAM001246772	5280453	CALCITRIOL
308	-0.48	SAM001246742	65957	PAZUFLOXACIN
309	-0.5	SAM001246892	6420073	ROLITETRACYCLINE
310	-0.5	SAM001247034	49381	Fluperlapine
311	-0.5	SAM001246885	5311067	DESOXIMETASONE
312	-0.51	SAM001246857	6674	DEHYDROCHOLIC ACID
313	-0.51	SAM001246913	5479	TINIDAZOLE
314	-0.52	SAM001246796	104758	RALTITREXED
315	-0.53	SAM001246632	33611	LOFEPRAMINE
316	-0.53	SAM001246752	3033637	NIZATIDINE
317	-0.53	SAM001246997	6419992	Riluzole
318	-0.53	SAM001246703	688272	LEVOSULPIRIDE
319	-0.53	SAM001247051	36207	Mesoridazine
320	-0.54	SAM001246769	93857	OLIGOMYCIN C
321	-0.56	SAM001247081	2125	AM-251
322	-0.57	SAM001246969	26758	Selegiline hydrochloride
323	-0.57	SAM001247007	854019	(-)-Cotinine
324	-0.57	SAM001246751	9904	nandrolone
325	-0.58	SAM001246642	71489	FENPIVERINIUM BROMIDE
326	-0.59	SAM001246547	56704	ROXATIDINE ACETATE HCl
327	-0.59	SAM001246753	3366	5-FLUOROCYTOSINE
328	-0.61	SAM001246971	9884233	SALBUTAMOL SULFATE
329	-0.62	SAM001246740	4770	PHENPROBAMATE
330	-0.62	SAM001246884	51039	CEFACLOR
331	-0.63	SAM001246653	54911	Nefazodone
332	-0.64	SAM001246600	60560	PIOGLITAZONE HCl
333	-0.66	SAM001246793	47320	ATRACURIUM BESYLATE
334	-0.67	SAM001246898	16218996	Beclomethasone
335	-0.67	SAM001246577	5717	ZAFIRLUKAST
336	-0.67	SAM001246557	5281070	DEXCHLORPHENIRAMINE MALEATE
337	-0.68	SAM001246645	54360	AZELASTINE HCl
338	-0.69	SAM001246549	18004026	ZOLPIDEM TARTRATE
339	-0.7	SAM001246741	65599	LOMIFYLLINE
340	-0.71	SAM001246706	4723	Pemoline
341	-0.71	SAM001246605	5281727	PTEROSTILBENE
342	-0.71	SAM001247106	23581827	Adenosine, N-(2-hydroxycyclopentyl)-, (1S-trans)- [CAS]
343	-0.73	SAM001247056	2812	CLOTRIMAZOLE
344	-0.74	SAM001246556	6433334	DEXBROMPHENIRAMINE MALEATE
345	-0.74	SAM001246540	9964861	PRAMIPEXOLE HCl
346	-0.75	SAM001246541	57363	FINASTERIDE
347	-0.76	SAM001246615	5078	RIZATRIPTAN BENZOATE
348	-0.77	SAM001246974	23581800	Cinanserin
349	-0.77	SAM001246962	5909	PILOCARPINE HYDROCHLORIDE
350	-0.78	SAM001247076	23581818	2H-Indol-2-one, 1,3-dihydro-1-phenyl-3,3-bis(4-pyridinylmethyl)- [CAS]
351	-0.8	SAM001246702	688020	483-63-6
352	-0.8	SAM001246733	41774	ACARBOSE
353	-0.8	SAM001247000	9803362	Terazosin
354	-0.81	SAM001247072	3033769	Raclopride
355	-0.82	SAM001247059	60835	Duloxetine
356	-0.82	SAM001247069	19849157	Zacopride
357	-0.83	SAM001246610	5281055	ROSIGLITAZONE MALEATE
358	-0.83	SAM001246890	4497	NIMODIPINE
359	-0.84	SAM001246578	60934	SAQUINAVIR MESYLATE
360	-0.89	SAM001246652	4585	OLANZAPINE
361	-0.9	SAM001247107	2790	Clobenpropit
362	-0.91	SAM001246609	216284	ZERANOL
363	-0.92	SAM001246614	4235	4-Chloro-N-(2-morpholin-4-yl-ethyl)-benzamide
364	-0.96	SAM001247013	3168	DROPERIDOL
365	-0.98	SAM001246555	13765	Ethylestrenol
366	-0.98	SAM001246979	11495267	Haloperidol
367	-1.01	SAM001246691	9847786	TOLTERODINE TARTRATE
368	-1.01	SAM001246799	68911	ARTEMETHER
369	-1.01	SAM001246965	6604822	AM 404
370	-1.05	SAM001247037	61100	PHENELZINE SULFATE SALT
371	-1.05	SAM001246694	13109	LEVONORGESTREL
372	-1.06	SAM001246649	3902	LETROZOLE
373	-1.1	SAM001246983	456201	Ketoconazole
374	-1.1	SAM001246894	7510	3-PYRIDINEMETHANOL
375	-1.1	SAM001247062	5462351	d-3-Methoxy-N-methylmorphinan hydrobromide
376	-1.11	SAM001246806	72172	BESTATIN
377	-1.13	SAM001246689	11970251	DOCETAXEL
378	-1.14	SAM001246747	5388977	TRIMEBUTINE MALEATE
379	-1.14	SAM001247061	71399	Loxapine succinate
380	-1.15	SAM001246743	11229655	MEMANTINE HYDROCHLORIDE
381	-1.16	SAM001246544	3883	LANSOPRAZOLE
382	-1.17	SAM001246737	5282230	TRANILAST
383	-1.19	SAM001247065	23581815	CCPA
384	-1.2	SAM001246718	5282435	IRSOGLADINE MALEATE
385	-1.2	SAM001246762	65944	PIDOTIMOD
386	-1.2	SAM001247039	5994	PROGESTERONE
387	-1.21	SAM001246657	5281041	MONTELUKAST Na
388	-1.23	SAM001246784	23581804	GOSERELIN ACETATE
389	-1.23	SAM001246574	60198	EXEMESTANE
390	-1.26	SAM001246777	6918224	QUETIAPINE HEMIFUMARATE
391	-1.3	SAM001247090	23581822	L-694,247
392	-1.32	SAM001246876	5901	6-AZAURIDINE
393	-1.35	SAM001246592	64764	SIBUTRAMINE HCl
394	-1.37	SAM001246675	23581795	FORMOTEROL FUMARATE DIHYDRATE
395	-1.39	SAM001246681	50248	TRICLABENDAZOLE
396	-1.41	SAM001246672	656667	BENIDIPINE HCl
397	-1.41	SAM001246757	5362129	RAMIPRIL
398	-1.42	SAM001246688	115367	PEROSPIRONE HCl
399	-1.43	SAM001246624	441401	LINEZOLID
400	-1.44	SAM001246722	11683	MEGESTROL ACETATE
401	-1.48	SAM001246727	13579832	LOMERIZINE DiHCl
402	-1.51	SAM001246761	27447	Cephalexin monohydrate
403	-1.64	SAM001246961	3394	Flurbiprofen
404	-1.65	SAM001247033	5702160	FAMOTIDINE
405	-1.71	SAM001246724	47316	OXICONAZOLE NITRATE
406	-1.79	SAM001246536	3016	Diazepam
407	-1.82	SAM001246889	227112	ReichsteinÂ’s substanceÂ S
408	-1.82	SAM001246531	4507	NITRENDIPINE
409	-1.84	SAM001246750	60795	ARIPIPRAZOLE
410	-1.86	SAM001247063	23581814	Nalbuphine
411	-1.89	SAM001246736	2585	Carvedilol
412	-1.94	SAM001246584	3784	ISRADIPINE
413	-1.97	SAM001246677	23581796	TACROLIMUS
414	-1.97	SAM001246705	2162	AMLODIPINE BASE
415	-1.99	SAM001247012	6253	2(1H)-Pyrimidinone, 4-amino-1-ÃƒÂ¿-D-arabinofuranosyl- [CAS]
416	-2.1	SAM001246723	62884	BUPROPION HYDROCHLORIDE
417	-2.24	SAM001246558	65335	TICLOPIDINE HCl
418	-2.27	SAM001246696	2118	Alprazolam
419	-2.38	SAM001246906	10631	MEDROXYPROGESTERONE
420	-2.48	SAM001246692	2577	CARMOFUR
421	-2.67	SAM001246880	36462	Etoposide
422	-2.84	SAM001246530	5353980	SULFASALAZINE
423	-3.45	SAM001246775	2378	BIFONAZOLE
424	-3.5	SAM001246526	20279	2-CHLORO-2'-DEOXYADENOSINE
425	-3.6	SAM001246679	3793	ITRACONAZOLE
426	flagged	SAM001247027	65057	diphenylcyclopropenone
427	flagged	SAM001246685	35802	FLUBENDAZOLE
428	flagged	SAM001246690	72303	HONOKIOL
429	flagged	SAM001246628	65664	ARTESUNATE
430	flagged	SAM001246676	636362	IDARUBICIN HCl
431	flagged	SAM001246768	443939	DOXORUBICIN HYDROCHLORIDE
432	flagged	SAM001246554	5281100	CERIVASTATIN Na
433	flagged	SAM001246553	107985	TRIPTOLIDE
434	flagged	SAM001246559	65348	EPIRUBICIN HYDROCHLORIDE
435	flagged	SAM001246780	23581803	VINORELBINE BITATRATE
436	flagged	SAM001246667	64139	EFAVIRENZ
437	flagged	SAM001246606	6918369	TEGASEROD MALEATE
438	flagged	SAM001246774	3005572	TOREMIFENE CITRATE
439	flagged	SAM001246822	16219462	HOMOHARRINGTONINE
440	flagged	SAM001246846	457193	DACTINOMYCIN
441	flagged	SAM001246803	11251522	ITAVASTATIN Ca
442	flagged	SAM001246568	5388992	VINDESINE SULFATE
443	flagged	SAM001246878	2794	CLOFAZIMINE
444	flagged	SAM001246570	43116	VINCRISTINE SULFATE
445	flagged	SAM001247103	23581825	5-Nonyloxytryptamine
446	flagged	SAM001246644	64715	mevastatin

## Sheet: Legend
Dataset EV1 contains processed and ranked screening data for all compounds present in the NIH-NCC compound library. Raw screening data was processed and analyzed using cellHTS2.
